# Supplementary material for: A subcellular sampling instrument allows spatial resolution of amyloid deposit-derived organelle-specific effects in microglia
Source: Commun Biol. 2025 Jan 3;8:3. doi: 10.1038/s42003-024-07405-w (PMC11699115; doi:10.1038/s42003-024-07405-w)
Supplement: Supplementary file 3 — Supplementary data 1 [file 42003_2024_7405_MOESM3_ESM.xlsx]

## Sheet: Tabelle1
Numerical source data for "A subcellular sampling instrument allows spatial resolution of amyloid deposit-derived organelle-specific effects in microglia"
Fig. 1d	nucleus	mito	nucleus	mito			Fig. 3d	Tfam
Relative fluorescence (RFU)		41.6638	20.0181	15.8521			rel. Expression	PBS	ScAβc	ScAβf	Aβc	Aβf
	10.5178	40.0149	27.3812	15.8263				100	100.208	95.6913	10.9318	94.119
	-4.89244	50.112	22.4724	16.8597				100	90.7478	106.096	12.9832	97.9212
	-5.27311	52.2044	63.9997	10.3142				100	84.5501	94.1766	12.0702	96.7538
	-4.98573	84.4114	51.3191	5.7868				100	102.7	102.014	12.8933	124.081
	-5.69114	46.1105	36.5836	18.0366				100	88.957	75.4443	16.7266
								100	103.673	105.534	11.5661	106.513
Fig. 1e	Atp8							Pgc1a
mRNA in % of control	nucleus			mito				PBS	ScAβc	ScAβf	Aβc	Aβf
	mean	SD	n	mean	SD	n		100	90.5565	229.595	9.59625	8.99086
	100	132.7	6	423026	67559	5		100		78.6422	2.03213	10.1485
								100	161.069	218.635	8.70504	10.3777
	Gapdh							100	70.2275	82.6966	2.42018	4.6564
	nucleus			mito				100	179.113	231.029	11.7813
	mean	SD	n	mean	SD	n		100	80.0126	82.3132	2.85493	3.08331
	100	24.3	5	0.1	0.1	6		Pnpt1
								PBS	ScAβc	ScAβf	Aβc	Aβf
Fig. 1f	nucleus	mito						100	100.816	113.107	105.767	119.575
RFU/min	9	152						100	102.105	115.465	123.137	115.477
	29	159						100	104.438	110.737	107.296	108.303
	43	169						100	97.6197	98.1644	116.279	157.677
	0	195						100	113.971	131.717	180.031
	-9	145						100	101.933	106.935	97.781	116.541
	10	148					Fig. 3e	Itgax
	19	148					rel. Expression	PBS	ScAβc	ScAβf	Aβc	Aβf
	12	178						100	87.8206		571.021	307.228
								100	137.487	112.666	280.237	89.5202
Fig. 1g	Antim. A	control						100	11.4349	164.741	256.828	127.903
RFU/min	35	172						100	25.5379	61.6739	412.809	130.727
	37	235						100	201.946	60.6072	733.795
	48	185						100	150.944	231.405	364.503	162.311
	61	162						Cox2
	44	222						PBS	ScAβc	ScAβf	Aβc	Aβf
	21	234						100	87.8206	60.1231	571.021	307.228
								100	137.487	112.666	1120.95	716.162
								100	11.4349	41.1853	256.828	127.903
								100	102.152	246.696	1651.24	1045.82
								100	50.4865	60.6072	733.795
								100	150.944		729.005	649.245
Fig. 2b	close		far
distance in µm	mito	nucleus	mito	nucleus
	8	2	41	50
	2	2	50	48
	13	11	56	54				Lnpp5d
	17	15	79	39				PBS	ScAβc	ScAβf	Aβc	Aβf
	2	9	59	31				100	86.6906	100.317	712.292	655.274
	3	3	72	53				100	68.2942	84.6216		411.19
	4	7	57	40				100	97.9966	97.5803	684.267	679.406
	14	10	58	55				100	92.5466	175.492	822.99	2391.33
	8	6	55	56				100	101.161	107.986	1032.79
	2	3	61	57				100	99.1532	119.776	650.731	215.473
	10	7	62	59
	3	3	53	60
	1	16	59	51			Suppl. Fig. 3a	Nucleus DNA
	5	10	44	57			ng/µl	Control	ScAβc	ScAβf	Aβc	Aβf
	5	10	48	42				3	2.8	3.2	3.2	3.2
	4	3	40	46				3.1	3	3.1	2.6	2.6
	8	8	45	37				2.9	3.2	3.1	2.5	3.7
	12	15	52	43				2.6	2.5	2.4	2.9	3.2
	7	1	70	79				3.1	2.6	2.5	2.5	2.5
	14	8	79	77				3.4	3.2	2.8	3.1	3.2
	1	10	55	73				Mitochondrial DNA
	16	7	38	38				Control	ScAβc	ScAβf	Aβc	Aβf
	1	14	44	36				2.5	2.3	2.7	2.8	2.7
	2	2	51	42				2.6	2.5	2.7	2.2	2.2
	3	6	56	39				2.7	2.7	2.4	2.1	3.1
	1	9	57	54				2.7	2.1	2.2	2.4	2.7
	12	5	58					2.6	2.2	2.1	2.1	2.1
	1	2	60	56				2.8	2.7	2.3	2.6	2.7
	9	6	61	58				Nucleus RNA
	2	2	52	59				Control	ScAβc	ScAβf	Aβc	Aβf
	0	15	58	50				2	1.8	2.1	2.1	2.1
	9	13	41	52				2	2	2.1	1.7	1.7
	9	7	54	55				1.9	2.1	2.1	1.6	2.4
	3	2	43	56				1.7	1.6	2.1	1.9	2.1
	7	4	47	41				2	1.7	1.6	1.6	1.6
	11	4	59	45				2.2	2.1	1.8	2	2.1
								Mitochondrial RNA
Suppl. Fig. 2 a		ScAβ	Aβ					Control	ScAβc	ScAβf	Aβc	Aβf
RFU	test_1	1003	3134					1.6	1.7	1.5	1.4	2.1
	test_2	1940	2987					1.5	1.7	1.7	1.6	1.8
	test_3	2742	2723					1.9	1.8	1.8	1.4	1.4
	test_4	1365	2618					1.8	1.8	1.5	1.8	1.4
								2.2	1.8	1.4	1.7	1.5
Suppl. Fig. 2 b	Control	ScAβ	Aβ					1.8	1.9	2	1.9	1.5
RLU in %	109	101	61
	97	89	78
	94	83	66
	96	92	72
	104	96	75
	100	90	77
Fig. 2c	Control	sAβ F	sAβ C	Aβ F	Aβ C			Nucleus protein
RFU/min	151	147	202	157	101			Control	ScAβc	ScAβf	Aβc	Aβf
	174	152	159	184	118			0.31	0.35	0.4	0.42	0.27
	179	166	144	140	133			0.29	0.29	0.4	0.35	0.35
	183	192	171	163	125			0.37	0.27	0.29	0.41	0.33
								0.35	0.37	0.39	0.37	0.29
Fig. 3b								0.43	0.29	0.41	0.33	0.34
Ct values (mean)								0.35	0.43	0.35	0.33	0.31
	PBS	ScAβ C	ScAβ F	Aβ C	Aβ F			0.37	0.35	0.35	0.27	0.27
mt-Atp8	23.5699	23.2183	23.2123	23.1166	23.2054			Mitochondrial protein
mt-Co1	14.9576	15.2133	14.7302	17.1176	15.0276			Control	ScAβc	ScAβf	Aβc	Aβf
mt-Nd1	19.119	18.8377	19.2313	20.1477	18.6596			0.34	0.26	0.41	0.32	0.28
mt-DNA	19.9969	19.6296	20.0642	18.7343	19.7636			0.36	0.38	0.34	0.36	0.28
Gapdh	18.3267	18.2864	18.3806	18.4845	19.4022			0.34	0.34	0.36	0.26	0.26
Tfam	14.6934	14.724	14.8081	17.778	14.6366			0.32	0.28	0.3	0.27	0.39
Pgc1α	20.9463	20.964	20.5612	25.4097	24.6131			0.31	0.32	0.28	0.3	0.34
Pnpt1	15.3173	15.2241	15.2047	15.1766	14.9784			0.34	0.34	0.36	0.26	0.26
Itgax	15.9674	16.4581	15.5298	14.0547	15.3637			0.34	0.28	0.34	0.34	0.26
Cox2	12.9674	13.4581	12.6965	10.2213	11.0303
Lnpp5d	20.7388	20.842	20.6409	17.5179	18.0577
Fig.3c	mt-Nd1
rel. Expression	PBS	ScAβc	ScAβf	Aβc	Aβf
	100	104.201	92.1254	21.6723	78.8508
	100	68.5675	96.2081	37.1794
	100		209.878		440.264
	100	88.1557	16.6906	12.8773	79.2168
	100	164.301	125.809	40.9548	239.096
	100	36.285	1.22571	37.1778	53.9187
	mt-Co1
	PBS	ScAβc	ScAβf	Aβc	Aβf
	100	70.4352	105.023	15.5911	79.1937
	100		60.5429	17.7281	79.5339
	100	72.114	92.8425	15.1624	78.1515
	100	66.2213	99.2478	16.7838	82.6474
	100	71.63	102.651	18.0126	86.5091
	100	62.7295	96.7976	15.0424	46.648
	mtDNA
	PBS	ScAβc	ScAβf	Aβc	Aβf
	100	183.922	206.403	504.711	212.164
	100	165.459	53.2426	416.842	236.57
	100	91.2319	78.9821	49.1519	23.8355
	100	105.095	91.9413	231.937	34.3856
	100			823.692
	100	82.3095	25.1734		123.92
